# Supplementary material for: Environmental transmission from bamboo rats: Mapping current and future talaromycosis risk in China under climate change
Source: One Health. 2025 Nov 1;21:101264. doi: 10.1016/j.onehlt.2025.101264 (PMC12639262; doi:10.1016/j.onehlt.2025.101264)
Supplement: Supplementary file 2 — Supplementary material 2 [file mmc2.xlsx]

## Sheet: Sheet1
Table S2. Correlation matrix of 104 environmental factors used in this study.
Layer	Alt	Bio1	Bio10	Bio11	Bio12	Bio13	Bio14	Bio15	Bio16	Bio17	Bio18	Bio19	Bio2	Bio3	Bio4	Bio5	Bio6	Bio7	Bio8	Bio9	Prec1	Prec10	Prec11	Prec12	Prec2	Prec3	Prec4	Prec5	Prec6	Prec7	Prec8	Prec9	Srad1	Srad10	Srad11	Srad12	Srad2	Srad3	Srad4	Srad5	Srad6	Srad7	Srad8	Srad9	Tavg1	Tavg10	Tavg11	Tavg12	Tavg2
Alt	1	-0.698522	-0.753524	-0.623274	-0.365809	-0.318504	-0.284533	0.562137	-0.343973	-0.294341	-0.357519	-0.228659	-0.155683	-0.232111	0.110091	-0.735791	-0.631685	0.0425762	-0.764316	-0.551394	-0.264312	-0.348784	-0.320224	-0.283016	-0.259725	-0.267755	-0.290449	-0.311014	-0.308788	-0.27711	-0.240381	-0.334823	0.598859	0.296897	0.58346	0.623949	0.388716	-0.338985	-0.590095	-0.595833	-0.586658	-0.595791	-0.565326	-0.406587	-0.424938	-0.704803	-0.590024	-0.454322	-0.51941
Bio1	-0.698522	1	0.976503	0.980283	0.539173	0.540904	0.313423	-0.390079	0.561792	0.330214	0.517016	0.315081	0.588026	0.700786	-0.542074	0.967422	0.973655	-0.364593	0.945259	0.917694	0.448947	0.462941	0.461357	0.450811	0.451828	0.452202	0.447155	0.42981	0.414929	0.37156	0.335794	0.445952	-0.505009	0.104522	-0.440873	-0.558942	-0.0583198	0.826035	0.872566	0.759659	0.714413	0.766411	0.879312	0.890637	0.823788	0.998745	0.95497	0.848915	0.911226
Bio10	-0.753524	0.976503	1	0.915617	0.459556	0.460009	0.277918	-0.429919	0.482753	0.288348	0.482419	0.244523	0.611559	0.563608	-0.349113	0.997279	0.904932	-0.162848	0.97616	0.838604	0.369504	0.393459	0.386089	0.372004	0.364711	0.357294	0.356715	0.361817	0.381895	0.349837	0.303582	0.398108	-0.626749	-0.0394536	-0.568503	-0.675227	-0.199931	0.77924	0.923698	0.847561	0.814379	0.854512	0.922824	0.856005	0.699272	0.979774	0.878766	0.731561	0.81241
Bio11	-0.623274	0.980283	0.915617	1	0.589137	0.59247	0.33232	-0.333654	0.610606	0.353774	0.520755	0.369836	0.53859	0.799024	-0.696151	0.901349	0.9979	-0.535376	0.875532	0.955509	0.503125	0.507737	0.511013	0.503981	0.512601	0.519903	0.511294	0.473879	0.426893	0.374133	0.350375	0.471511	-0.369763	0.234023	-0.302426	-0.426195	0.0763598	0.835062	0.790617	0.64933	0.594795	0.655098	0.803251	0.885682	0.907424	0.974403	0.986409	0.924567	0.965911
Bio12	-0.365809	0.539173	0.459556	0.589137	1	0.912518	0.746394	-0.326458	0.936961	0.780202	0.835271	0.76117	0.0211495	0.637481	-0.555435	0.430931	0.606553	-0.535137	0.471971	0.524875	0.746364	0.899022	0.852671	0.786248	0.757766	0.812225	0.87831	0.877108	0.791585	0.685995	0.689357	0.823931	-0.248924	0.0166411	-0.21837	-0.274992	-0.0499182	0.323102	0.324132	0.247591	0.210375	0.249841	0.332847	0.361134	0.537429	0.532265	0.560439	0.544191	0.55812
Bio13	-0.318504	0.540904	0.460009	0.59247	0.912518	1	0.475624	-0.106228	0.992914	0.510316	0.783826	0.617755	0.103804	0.633156	-0.560392	0.436816	0.600768	-0.512109	0.468956	0.52674	0.632816	0.767875	0.683007	0.644256	0.647665	0.683717	0.725548	0.759206	0.78763	0.779167	0.769535	0.802014	-0.17744	0.120544	-0.139263	-0.208392	0.0536531	0.410878	0.359151	0.255587	0.200281	0.231247	0.331118	0.407776	0.558772	0.534076	0.573275	0.564165	0.576333
Bio14	-0.284533	0.313423	0.277918	0.33232	0.746394	0.475624	1	-0.471481	0.512074	0.992726	0.62091	0.676126	-0.103365	0.348816	-0.281905	0.252901	0.355431	-0.312898	0.290912	0.286416	0.600034	0.696938	0.720362	0.65344	0.585766	0.625183	0.700566	0.695044	0.553621	0.409299	0.411599	0.56749	-0.278993	-0.161212	-0.270389	-0.284914	-0.194807	0.0918357	0.180827	0.172373	0.169016	0.195162	0.214266	0.154676	0.260064	0.310512	0.299873	0.268907	0.284046
Bio15	0.562137	-0.390079	-0.429919	-0.333654	-0.326458	-0.106228	-0.471481	1	-0.15804	-0.484695	-0.302249	-0.297493	0.0481035	-0.0509477	0.0217352	-0.410883	-0.350776	0.0195231	-0.466776	-0.288533	-0.248603	-0.362415	-0.367611	-0.297623	-0.243919	-0.271518	-0.319794	-0.319731	-0.251315	-0.142859	-0.103393	-0.259547	0.586249	0.453699	0.58814	0.590519	0.535842	-0.00705025	-0.329575	-0.404797	-0.428763	-0.432794	-0.360817	-0.133515	-0.135696	-0.394083	-0.271228	-0.155242	-0.217049
Bio16	-0.343973	0.561792	0.482753	0.610606	0.936961	0.992914	0.512074	-0.15804	1	0.546833	0.80577	0.641134	0.104777	0.642065	-0.562428	0.458999	0.619626	-0.512991	0.493125	0.541172	0.669197	0.79157	0.716019	0.681178	0.683799	0.717791	0.754027	0.781516	0.796224	0.766187	0.759472	0.812361	-0.209304	0.09645	-0.17028	-0.23987	0.0231793	0.407745	0.374307	0.275473	0.222771	0.25624	0.353379	0.41668	0.567161	0.555572	0.588636	0.57372	0.588431
Bio17	-0.294341	0.330214	0.288348	0.353774	0.780202	0.510316	0.992726	-0.484695	0.546833	1	0.640827	0.705796	-0.106952	0.376967	-0.313974	0.261815	0.37792	-0.345409	0.302013	0.309385	0.615102	0.734101	0.749166	0.673741	0.607015	0.65501	0.738303	0.730449	0.578823	0.430876	0.435716	0.598146	-0.272859	-0.148587	-0.264071	-0.281084	-0.183655	0.101086	0.180565	0.167573	0.162347	0.190505	0.214935	0.163531	0.285113	0.326212	0.320688	0.29298	0.307904
Bio18	-0.357519	0.517016	0.482419	0.520755	0.835271	0.783826	0.62091	-0.302249	0.80577	0.640827	1	0.419065	0.100135	0.476429	-0.355002	0.456764	0.526582	-0.316354	0.529299	0.40259	0.635598	0.727124	0.697247	0.65537	0.635735	0.648206	0.674583	0.693806	0.696919	0.622142	0.602479	0.701349	-0.359531	-0.0962391	-0.330998	-0.380744	-0.160669	0.323626	0.397642	0.337986	0.299732	0.328529	0.384658	0.352722	0.41301	0.518261	0.488887	0.427799	0.462672
Bio19	-0.228659	0.315081	0.244523	0.369836	0.76117	0.617755	0.676126	-0.297493	0.641134	0.705796	0.419065	1	-0.0872792	0.476105	-0.428198	0.222235	0.394613	-0.452391	0.230562	0.371312	0.529379	0.706445	0.647995	0.570143	0.547905	0.622974	0.743567	0.756276	0.609021	0.486549	0.499233	0.61388	-0.120719	0.0115922	-0.107587	-0.135874	-0.0224618	0.13933	0.12319	0.0845632	0.0746999	0.103962	0.15647	0.183762	0.35823	0.304446	0.345843	0.357398	0.357662
Bio2	-0.155683	0.588026	0.611559	0.53859	0.0211495	0.103804	-0.103365	0.0481035	0.104777	-0.106952	0.100135	-0.0872792	1	0.440596	-0.160556	0.655853	0.491594	0.116157	0.558187	0.525789	0.0804075	-0.0383846	-0.00225143	0.0503794	0.0735803	0.0313522	-0.0339262	-0.0526165	0.00583915	0.0438981	0.0166907	0.00341093	-0.178838	0.302036	-0.121318	-0.226316	0.197266	0.757614	0.655795	0.522276	0.492801	0.546395	0.670382	0.753265	0.466951	0.58978	0.552667	0.480232	0.5339
Bio3	-0.232111	0.700786	0.563608	0.799024	0.637481	0.633156	0.348816	-0.0509477	0.642065	0.376967	0.476429	0.476105	0.440596	1	-0.852755	0.551736	0.799793	-0.735191	0.527637	0.782958	0.587266	0.550549	0.584693	0.58724	0.611151	0.643785	0.639587	0.537208	0.386354	0.303098	0.310115	0.437425	0.0483453	0.515288	0.113178	-0.00398984	0.414836	0.715597	0.442049	0.24299	0.176873	0.247227	0.457643	0.704292	0.871032	0.685745	0.812379	0.86426	0.854945
Bio4	0.110091	-0.542074	-0.349113	-0.696151	-0.555435	-0.560392	-0.281905	0.0217352	-0.562428	-0.313974	-0.355002	-0.428198	-0.160556	-0.852755	1	-0.32038	-0.710336	0.957212	-0.300209	-0.729239	-0.511804	-0.483961	-0.503261	-0.510504	-0.543076	-0.575249	-0.557998	-0.462386	-0.316318	-0.25156	-0.278448	-0.391915	-0.251196	-0.60792	-0.303241	-0.205997	-0.526764	-0.549343	-0.191569	3.78295e-06	0.0673236	-0.00116411	-0.223174	-0.531588	-0.863806	-0.522514	-0.729404	-0.8464	-0.799586
Bio5	-0.735791	0.967422	0.997279	0.901349	0.430931	0.436816	0.252901	-0.410883	0.458999	0.261815	0.456764	0.222235	0.655853	0.551736	-0.32038	1	0.887752	-0.120919	0.970324	0.826953	0.348947	0.366511	0.360844	0.350208	0.342447	0.331909	0.327831	0.33338	0.360496	0.333231	0.287154	0.375288	-0.623153	-0.0342834	-0.564619	-0.671777	-0.192858	0.789064	0.930327	0.852599	0.82098	0.862245	0.929965	0.86238	0.683696	0.971134	0.865785	0.716328	0.798743
Bio6	-0.631685	0.973655	0.904932	0.9979	0.606553	0.600768	0.355431	-0.350776	0.619626	0.37792	0.526582	0.394613	0.491594	0.799793	-0.710336	0.887752	1	-0.564291	0.865281	0.955436	0.514836	0.527435	0.530117	0.518536	0.525109	0.536146	0.533331	0.495305	0.439506	0.378958	0.355467	0.483235	-0.368005	0.22479	-0.30228	-0.423005	0.0686884	0.813806	0.77125	0.63344	0.580143	0.640269	0.786331	0.86767	0.908328	0.966881	0.982426	0.924468	0.963811
Bio7	0.0425762	-0.364593	-0.162848	-0.535376	-0.535137	-0.512109	-0.312898	0.0195231	-0.512991	-0.345409	-0.316354	-0.452391	0.116157	-0.735191	0.957212	-0.120919	-0.564291	1	-0.125685	-0.577231	-0.484392	-0.480059	-0.496008	-0.490108	-0.518203	-0.560901	-0.562147	-0.470192	-0.301233	-0.219562	-0.251543	-0.369005	-0.324024	-0.546234	-0.360777	-0.292625	-0.494009	-0.339767	0.00535476	0.163133	0.221358	0.165705	-0.0278164	-0.324432	-0.732572	-0.343328	-0.56579	-0.708854	-0.645887
Bio8	-0.764316	0.945259	0.97616	0.875532	0.471971	0.468956	0.290912	-0.466776	0.493125	0.302013	0.529299	0.230562	0.558187	0.527637	-0.300209	0.970324	0.865281	-0.125685	1	0.755573	0.366347	0.408078	0.391745	0.371629	0.362125	0.355592	0.360193	0.369926	0.401218	0.375636	0.327293	0.417499	-0.686845	-0.135926	-0.635691	-0.730689	-0.287919	0.715362	0.909746	0.849056	0.815328	0.84143	0.884166	0.784655	0.629325	0.951065	0.824702	0.662366	0.753908
Bio9	-0.551394	0.917694	0.838604	0.955509	0.524875	0.52674	0.286416	-0.288533	0.541172	0.309385	0.40259	0.371312	0.525789	0.782958	-0.729239	0.826953	0.955436	-0.577231	0.755573	1	0.466697	0.450608	0.464868	0.466701	0.479992	0.493063	0.478763	0.428888	0.353162	0.299696	0.281901	0.399787	-0.232954	0.347062	-0.165357	-0.291113	0.190385	0.807485	0.693328	0.542752	0.494906	0.566776	0.736837	0.865551	0.921012	0.90752	0.960136	0.932525	0.954593
Prec1	-0.264312	0.448947	0.369504	0.503125	0.746364	0.632816	0.600034	-0.248603	0.669197	0.615102	0.635598	0.529379	0.0804075	0.587266	-0.511804	0.348947	0.514836	-0.484392	0.366347	0.466697	1	0.59732	0.832265	0.960529	0.978557	0.917051	0.730871	0.472811	0.258918	0.129361	0.123247	0.313656	-0.171878	0.102146	-0.123826	-0.185369	-0.0198102	0.247839	0.235077	0.171239	0.153928	0.20967	0.309899	0.365451	0.501718	0.447281	0.495783	0.505174	0.499627
Prec10	-0.348784	0.462941	0.393459	0.507737	0.899022	0.767875	0.696938	-0.362415	0.79157	0.734101	0.727124	0.706445	-0.0383846	0.550549	-0.483961	0.366511	0.527435	-0.480059	0.408078	0.450608	0.59732	1	0.86585	0.697138	0.588674	0.651257	0.75447	0.783048	0.690601	0.576945	0.6206	0.844228	-0.242247	-0.0633704	-0.23258	-0.267987	-0.0753003	0.259977	0.279585	0.218972	0.186484	0.212702	0.265144	0.257006	0.453278	0.45568	0.474777	0.458434	0.473125
Prec11	-0.320224	0.461357	0.386089	0.511013	0.852671	0.683007	0.720362	-0.367611	0.716019	0.749166	0.697247	0.647995	-0.00225143	0.584693	-0.503261	0.360844	0.530117	-0.496008	0.391745	0.464868	0.832265	0.86585	1	0.923951	0.803348	0.817323	0.792063	0.641613	0.447856	0.30734	0.32715	0.564681	-0.241513	-0.0264486	-0.220252	-0.262203	-0.0868385	0.229027	0.252984	0.201741	0.185304	0.229744	0.299741	0.302756	0.472871	0.457176	0.485586	0.47786	0.483633
Prec12	-0.283016	0.450811	0.372004	0.503981	0.786248	0.644256	0.65344	-0.297623	0.681178	0.673741	0.65537	0.570143	0.0503794	0.58724	-0.510504	0.350208	0.518536	-0.490108	0.371629	0.466701	0.960529	0.697138	0.923951	1	0.927398	0.88885	0.74985	0.515824	0.303942	0.172148	0.175248	0.388688	-0.198251	0.0539319	-0.160521	-0.214707	-0.0485479	0.23231	0.234667	0.177607	0.16314	0.215871	0.305125	0.340121	0.489476	0.448508	0.489867	0.493589	0.491625
Prec2	-0.259725	0.451828	0.364711	0.512601	0.757766	0.647665	0.585766	-0.243919	0.683799	0.607015	0.635735	0.547905	0.0735803	0.611151	-0.543076	0.342447	0.525109	-0.518203	0.362125	0.479992	0.978557	0.588674	0.803348	0.927398	1	0.956464	0.784831	0.515334	0.278328	0.140993	0.133297	0.316764	-0.135311	0.142475	-0.0852408	-0.150029	0.0146506	0.248579	0.211102	0.139662	0.120728	0.179881	0.290856	0.369439	0.526338	0.448727	0.509162	0.528031	0.518638
Prec3	-0.267755	0.452202	0.357294	0.519903	0.812225	0.683717	0.625183	-0.271518	0.717791	0.65501	0.648206	0.622974	0.0313522	0.643785	-0.575249	0.331909	0.536146	-0.560901	0.355592	0.493063	0.917051	0.651257	0.817323	0.88885	0.956464	1	0.898215	0.635644	0.363145	0.213255	0.206739	0.395184	-0.113422	0.145984	-0.0689796	-0.131213	0.0295425	0.225473	0.17474	0.103925	0.0869744	0.146617	0.259093	0.343767	0.536918	0.44625	0.514055	0.537703	0.526917
Prec4	-0.290449	0.447155	0.356715	0.511294	0.87831	0.725548	0.700566	-0.319794	0.754027	0.738303	0.674583	0.743567	-0.0339262	0.639587	-0.557998	0.327831	0.533331	-0.562147	0.360193	0.478763	0.730871	0.75447	0.792063	0.74985	0.784831	0.898215	1	0.855795	0.584154	0.408439	0.402525	0.570318	-0.127327	0.0983185	-0.0966967	-0.148553	0.0170488	0.218342	0.167162	0.100517	0.0858277	0.141385	0.240538	0.308793	0.509754	0.437877	0.496115	0.511398	0.50688
Prec5	-0.311014	0.42981	0.361817	0.473879	0.877108	0.759206	0.695044	-0.319731	0.781516	0.730449	0.693806	0.756276	-0.0526165	0.537208	-0.462386	0.33338	0.495305	-0.470192	0.369926	0.428888	0.472811	0.783048	0.641613	0.515824	0.515334	0.635644	0.855795	1	0.856102	0.679292	0.670401	0.774229	-0.16454	0.0302609	-0.145825	-0.188422	-0.0113541	0.243217	0.215959	0.147856	0.125155	0.169262	0.241543	0.274597	0.44086	0.420862	0.452968	0.445781	0.45413
Prec6	-0.308788	0.414929	0.381895	0.426893	0.791585	0.78763	0.553621	-0.251315	0.796224	0.578823	0.696919	0.609021	0.00583915	0.386354	-0.316318	0.360496	0.439506	-0.301233	0.401218	0.353162	0.258918	0.690601	0.447856	0.303942	0.278328	0.363145	0.584154	0.856102	1	0.909731	0.876434	0.867916	-0.258788	-0.0734804	-0.246159	-0.281027	-0.0872659	0.285608	0.319952	0.264097	0.225115	0.244562	0.280701	0.258383	0.337238	0.409448	0.39304	0.347625	0.377428
Prec7	-0.27711	0.37156	0.349837	0.374133	0.685995	0.779167	0.409299	-0.142859	0.766187	0.430876	0.622142	0.486549	0.0438981	0.303098	-0.25156	0.333231	0.378958	-0.219562	0.375636	0.299696	0.129361	0.576945	0.30734	0.172148	0.140993	0.213255	0.408439	0.679292	0.909731	1	0.960467	0.852935	-0.241686	-0.0748226	-0.232561	-0.264804	-0.0738604	0.292336	0.330375	0.278322	0.228126	0.218536	0.240007	0.222241	0.276604	0.366609	0.338789	0.286517	0.322342
Prec8	-0.240381	0.335794	0.303582	0.350375	0.689357	0.769535	0.411599	-0.103393	0.759472	0.435716	0.602479	0.499233	0.0166907	0.310115	-0.278448	0.287154	0.355467	-0.251543	0.327293	0.281901	0.123247	0.6206	0.32715	0.175248	0.133297	0.206739	0.402525	0.670401	0.876434	0.960467	1	0.899605	-0.203372	-0.0644563	-0.198527	-0.226127	-0.0465651	0.271857	0.29303	0.238105	0.185965	0.171523	0.18788	0.182177	0.26624	0.329221	0.313814	0.273252	0.304497
Prec9	-0.334823	0.445952	0.398108	0.471511	0.823931	0.802014	0.56749	-0.259547	0.812361	0.598146	0.701349	0.61388	0.00341093	0.437425	-0.391915	0.375288	0.483235	-0.369005	0.417499	0.399787	0.313656	0.844228	0.564681	0.388688	0.316764	0.395184	0.570318	0.774229	0.867916	0.852935	0.899605	1	-0.261216	-0.0823231	-0.252828	-0.287743	-0.0775809	0.308072	0.342831	0.282683	0.233389	0.234979	0.26486	0.24466	0.385203	0.439082	0.433189	0.393669	0.422507
Srad1	0.598859	-0.505009	-0.626749	-0.369763	-0.248924	-0.17744	-0.278993	0.586249	-0.209304	-0.272859	-0.359531	-0.120719	-0.178838	0.0483453	-0.251196	-0.623153	-0.368005	-0.324024	-0.686845	-0.232954	-0.171878	-0.242247	-0.241513	-0.198251	-0.135311	-0.113422	-0.127327	-0.16454	-0.258788	-0.241686	-0.203372	-0.261216	1	0.769141	0.993755	0.996154	0.870863	-0.129799	-0.696338	-0.845134	-0.876266	-0.836829	-0.675327	-0.278732	0.0391109	-0.522257	-0.248724	-0.00519222	-0.128636
Srad10	0.296897	0.104522	-0.0394536	0.234023	0.0166411	0.120544	-0.161212	0.453699	0.09645	-0.148587	-0.0962391	0.0115922	0.302036	0.515288	-0.60792	-0.0342834	0.22479	-0.546234	-0.135926	0.347062	0.102146	-0.0633704	-0.0264486	0.0539319	0.142475	0.145984	0.0983185	0.0302609	-0.0734804	-0.0748226	-0.0644563	-0.0823231	0.769141	1	0.821502	0.732908	0.955287	0.478411	-0.132898	-0.380325	-0.442488	-0.358564	-0.0903422	0.381242	0.571102	0.0860074	0.349713	0.540342	0.450399
Srad11	0.58346	-0.440873	-0.568503	-0.302426	-0.21837	-0.139263	-0.270389	0.58814	-0.17028	-0.264071	-0.330998	-0.107587	-0.121318	0.113178	-0.303241	-0.564619	-0.30228	-0.360777	-0.635691	-0.165357	-0.123826	-0.23258	-0.220252	-0.160521	-0.0852408	-0.0689796	-0.0966967	-0.145825	-0.246159	-0.232561	-0.198527	-0.252828	0.993755	0.821502	1	0.987568	0.900384	-0.0583599	-0.640586	-0.80436	-0.840019	-0.793584	-0.613595	-0.197737	0.10863	-0.458331	-0.178502	0.0652754	-0.0585427
Srad12	0.623949	-0.558942	-0.675227	-0.426195	-0.274992	-0.208392	-0.284914	0.590519	-0.23987	-0.281084	-0.380744	-0.135874	-0.226316	-0.00398984	-0.205997	-0.671777	-0.423005	-0.292625	-0.730689	-0.291113	-0.185369	-0.267987	-0.262203	-0.214707	-0.150029	-0.131213	-0.148553	-0.188422	-0.281027	-0.264804	-0.226127	-0.287743	0.996154	0.732908	0.987568	1	0.837873	-0.190208	-0.737602	-0.871579	-0.897433	-0.862836	-0.715977	-0.333306	-0.0211397	-0.575766	-0.308661	-0.0655903	-0.189465
Srad2	0.388716	-0.0583198	-0.199931	0.0763598	-0.0499182	0.0536531	-0.194807	0.535842	0.0231793	-0.183655	-0.160669	-0.0224618	0.197266	0.414836	-0.526764	-0.192858	0.0686884	-0.494009	-0.287919	0.190385	-0.0198102	-0.0753003	-0.0868385	-0.0485479	0.0146506	0.0295425	0.0170488	-0.0113541	-0.0872659	-0.0738604	-0.0465651	-0.0775809	0.870863	0.955287	0.900384	0.837873	1	0.36766	-0.275279	-0.518923	-0.584112	-0.514279	-0.266007	0.201786	0.447443	-0.0775422	0.199441	0.411451	0.310494
Srad3	-0.338985	0.826035	0.77924	0.835062	0.323102	0.410878	0.0918357	-0.00705025	0.407745	0.101086	0.323626	0.13933	0.757614	0.715597	-0.549343	0.789064	0.813806	-0.339767	0.715362	0.807485	0.247839	0.259977	0.229027	0.23231	0.248579	0.225473	0.218342	0.243217	0.285608	0.292336	0.271857	0.308072	-0.129799	0.478411	-0.0583599	-0.190208	0.36766	1	0.781053	0.571237	0.497368	0.560919	0.750996	0.9409	0.806981	0.821746	0.856018	0.818903	0.849847
Srad4	-0.590095	0.872566	0.923698	0.790617	0.324132	0.359151	0.180827	-0.329575	0.374307	0.180565	0.397642	0.12319	0.655795	0.442049	-0.191569	0.930327	0.77125	0.00535476	0.909746	0.693328	0.235077	0.279585	0.252984	0.234667	0.211102	0.17474	0.167162	0.215959	0.319952	0.330375	0.29303	0.342831	-0.696338	-0.132898	-0.640586	-0.737602	-0.275279	0.781053	1	0.953206	0.917946	0.931008	0.954763	0.830166	0.518589	0.88232	0.733502	0.555472	0.649864
Srad5	-0.595833	0.759659	0.847561	0.64933	0.247591	0.255587	0.172373	-0.404797	0.275473	0.167573	0.337986	0.0845632	0.522276	0.24299	3.78295e-06	0.852599	0.63344	0.163133	0.849056	0.542752	0.171239	0.218972	0.201741	0.177607	0.139662	0.103925	0.100517	0.147856	0.264097	0.278322	0.238105	0.282683	-0.845134	-0.380325	-0.80436	-0.871579	-0.518923	0.571237	0.953206	1	0.990896	0.979098	0.92303	0.672245	0.305914	0.773467	0.565005	0.349558	0.456976
Srad6	-0.586658	0.714413	0.814379	0.594795	0.210375	0.200281	0.169016	-0.428763	0.222771	0.162347	0.299732	0.0746999	0.492801	0.176873	0.0673236	0.82098	0.580143	0.221358	0.815328	0.494906	0.153928	0.186484	0.185304	0.16314	0.120728	0.0869744	0.0858277	0.125155	0.225115	0.228126	0.185965	0.233389	-0.876266	-0.442488	-0.840019	-0.897433	-0.584112	0.497368	0.917946	0.990896	1	0.98803	0.911694	0.626477	0.235482	0.729329	0.505604	0.281056	0.390745
Srad7	-0.595791	0.766411	0.854512	0.655098	0.249841	0.231247	0.195162	-0.432794	0.25624	0.190505	0.328529	0.103962	0.546395	0.247227	-0.00116411	0.862245	0.640269	0.165705	0.84143	0.566776	0.20967	0.212702	0.229744	0.215871	0.179881	0.146617	0.141385	0.169262	0.244562	0.218536	0.171523	0.234979	-0.836829	-0.358564	-0.793584	-0.862836	-0.514279	0.560919	0.931008	0.979098	0.98803	1	0.954852	0.701448	0.318917	0.780397	0.577289	0.363784	0.467399
Srad8	-0.565326	0.879312	0.922824	0.803251	0.332847	0.331118	0.214266	-0.360817	0.353379	0.214935	0.384658	0.15647	0.670382	0.457643	-0.223174	0.929965	0.786331	-0.0278164	0.884166	0.736837	0.309899	0.265144	0.299741	0.305125	0.290856	0.259093	0.240538	0.241543	0.280701	0.240007	0.18788	0.26486	-0.675327	-0.0903422	-0.613595	-0.715977	-0.266007	0.750996	0.954763	0.92303	0.911694	0.954852	1	0.874472	0.547558	0.888278	0.755714	0.585982	0.670181
Srad9	-0.406587	0.890637	0.856005	0.885682	0.361134	0.407776	0.154676	-0.133515	0.41668	0.163531	0.352722	0.183762	0.753265	0.704292	-0.531588	0.86238	0.86767	-0.324432	0.784655	0.865551	0.365451	0.257006	0.302756	0.340121	0.369439	0.343767	0.308793	0.274597	0.258383	0.222241	0.182177	0.24466	-0.278732	0.381242	-0.197737	-0.333306	0.201786	0.9409	0.830166	0.672245	0.626477	0.701448	0.874472	1	0.804756	0.888808	0.891371	0.824408	0.864527
Tavg1	-0.424938	0.823788	0.699272	0.907424	0.537429	0.558772	0.260064	-0.135696	0.567161	0.285113	0.41301	0.35823	0.466951	0.871032	-0.863806	0.683696	0.908328	-0.732572	0.629325	0.921012	0.501718	0.453278	0.472871	0.489476	0.526338	0.536918	0.509754	0.44086	0.337238	0.276604	0.26624	0.385203	0.0391109	0.571102	0.10863	-0.0211397	0.447443	0.806981	0.518589	0.305914	0.235482	0.318917	0.547558	0.804756	1	0.810094	0.950421	0.997753	0.982595
Tavg10	-0.704803	0.998745	0.979774	0.974403	0.532265	0.534076	0.310512	-0.394083	0.555572	0.326212	0.518261	0.304446	0.58978	0.685745	-0.522514	0.971134	0.966881	-0.343328	0.951065	0.90752	0.447281	0.45568	0.457176	0.448508	0.448727	0.44625	0.437877	0.420862	0.409448	0.366609	0.329221	0.439082	-0.522257	0.0860074	-0.458331	-0.575766	-0.0775422	0.821746	0.88232	0.773467	0.729329	0.780397	0.888278	0.888808	0.810094	1	0.949409	0.837099	0.900351
Tavg11	-0.590024	0.95497	0.878766	0.986409	0.560439	0.573275	0.299873	-0.271228	0.588636	0.320688	0.488887	0.345843	0.552667	0.812379	-0.729404	0.865785	0.982426	-0.56579	0.824702	0.960136	0.495783	0.474777	0.485586	0.489867	0.509162	0.514055	0.496115	0.452968	0.39304	0.338789	0.313814	0.433189	-0.248724	0.349713	-0.178502	-0.308661	0.199441	0.856018	0.733502	0.565005	0.505604	0.577289	0.755714	0.891371	0.950421	0.949409	1	0.965198	0.987298
Tavg12	-0.454322	0.848915	0.731561	0.924567	0.544191	0.564165	0.268907	-0.155242	0.57372	0.29298	0.427799	0.357398	0.480232	0.86426	-0.8464	0.716328	0.924468	-0.708854	0.662366	0.932525	0.505174	0.458434	0.47786	0.493589	0.528031	0.537703	0.511398	0.445781	0.347625	0.286517	0.273252	0.393669	-0.00519222	0.540342	0.0652754	-0.0655903	0.411451	0.818903	0.555472	0.349558	0.281056	0.363784	0.585982	0.824408	0.997753	0.837099	0.965198	1	0.988036
Tavg2	-0.51941	0.911226	0.81241	0.965911	0.55812	0.576333	0.284046	-0.217049	0.588431	0.307904	0.462672	0.357662	0.5339	0.854945	-0.799586	0.798743	0.963811	-0.645887	0.753908	0.954593	0.499627	0.473125	0.483633	0.491625	0.518638	0.526917	0.50688	0.45413	0.377428	0.322342	0.304497	0.422507	-0.128636	0.450399	-0.0585427	-0.189465	0.310494	0.849847	0.649864	0.456976	0.390745	0.467399	0.670181	0.864527	0.982595	0.900351	0.987298	0.988036	1
Tavg3	-0.626815	0.980892	0.922891	0.993137	0.55792	0.570019	0.303073	-0.315396	0.586784	0.323685	0.505708	0.337349	0.589281	0.785774	-0.667736	0.912616	0.987431	-0.492594	0.880557	0.951027	0.473853	0.475859	0.47523	0.471942	0.484227	0.488948	0.479522	0.450088	0.411052	0.365017	0.336893	0.448488	-0.340955	0.269056	-0.273206	-0.399584	0.114616	0.860181	0.788293	0.632777	0.576326	0.641399	0.799539	0.898686	0.911373	0.97471	0.988354	0.92784	0.970922
Tavg4	-0.695267	0.997851	0.978413	0.973011	0.532475	0.53892	0.304561	-0.38641	0.559097	0.321657	0.517549	0.305187	0.604439	0.690315	-0.522551	0.970773	0.964952	-0.339815	0.949964	0.907917	0.432375	0.455817	0.447837	0.43531	0.435324	0.436943	0.435911	0.425641	0.41948	0.382884	0.346023	0.448494	-0.511666	0.0975586	-0.448531	-0.565885	-0.0635417	0.828056	0.875354	0.762263	0.71743	0.768797	0.880453	0.889056	0.809804	0.996066	0.945978	0.835212	0.901876
Tavg5	-0.735008	0.981478	0.993238	0.928959	0.498479	0.496812	0.303273	-0.440265	0.519562	0.316655	0.510367	0.276124	0.585524	0.592739	-0.39374	0.986944	0.920229	-0.214371	0.977131	0.847022	0.390527	0.42988	0.417796	0.397277	0.386659	0.385484	0.390541	0.394113	0.412736	0.382995	0.341396	0.436653	-0.641935	-0.0550002	-0.584714	-0.690346	-0.217105	0.769287	0.920851	0.849367	0.815184	0.851793	0.918315	0.848656	0.70304	0.983325	0.882356	0.734531	0.818382
Tavg6	-0.751534	0.949613	0.98568	0.876617	0.461413	0.451626	0.297594	-0.473277	0.47605	0.307532	0.493865	0.249762	0.561071	0.505796	-0.28538	0.981021	0.867572	-0.111441	0.978605	0.783874	0.351913	0.401683	0.387169	0.36154	0.342608	0.338845	0.348896	0.362579	0.397165	0.370279	0.326768	0.415758	-0.730583	-0.170415	-0.678923	-0.77294	-0.330746	0.710438	0.938376	0.899578	0.875069	0.900579	0.930899	0.803016	0.606403	0.954273	0.815798	0.642104	0.737659
Tavg7	-0.754506	0.930538	0.976416	0.849305	0.445228	0.428737	0.297918	-0.493316	0.454582	0.306371	0.487097	0.238843	0.543094	0.463461	-0.23852	0.972357	0.84063	-0.0688809	0.974436	0.750777	0.338881	0.390484	0.377224	0.349991	0.327272	0.321583	0.332357	0.348587	0.388077	0.358786	0.31397	0.40314	-0.768426	-0.22332	-0.719722	-0.807603	-0.38254	0.678331	0.939371	0.915293	0.89558	0.917076	0.931518	0.778181	0.560864	0.936898	0.78269	0.59834	0.69841
Tavg8	-0.74904	0.943534	0.982244	0.868328	0.45833	0.442624	0.303101	-0.486019	0.468553	0.312154	0.496113	0.246746	0.55178	0.490882	-0.272074	0.977661	0.859858	-0.100832	0.977252	0.771617	0.358227	0.400502	0.392047	0.367947	0.347419	0.340273	0.346626	0.357252	0.391187	0.358264	0.313008	0.407214	-0.747822	-0.190684	-0.696783	-0.788459	-0.351972	0.70026	0.940327	0.906509	0.884077	0.909595	0.935337	0.798487	0.591727	0.949786	0.805935	0.628505	0.724852
Tavg9	-0.742777	0.97403	0.992409	0.916177	0.488275	0.479134	0.30673	-0.461234	0.503855	0.318395	0.508282	0.268035	0.573113	0.567121	-0.365004	0.986319	0.907759	-0.188601	0.980237	0.828623	0.394785	0.422977	0.418852	0.401156	0.38861	0.38257	0.382133	0.38065	0.398789	0.362755	0.320132	0.420333	-0.675444	-0.0933688	-0.619192	-0.721216	-0.25796	0.751119	0.930173	0.868627	0.837698	0.872107	0.927232	0.83876	0.676562	0.978565	0.865872	0.709877	0.796017
Tmax1	-0.414666	0.832383	0.711829	0.911679	0.521251	0.550292	0.242467	-0.121024	0.557543	0.266492	0.405517	0.341064	0.515022	0.873375	-0.851226	0.699425	0.909215	-0.706279	0.642109	0.921861	0.479677	0.437383	0.450316	0.466192	0.503735	0.513237	0.487887	0.425652	0.334016	0.28135	0.271722	0.382392	0.032053	0.575812	0.10246	-0.0296299	0.453488	0.834333	0.543932	0.327202	0.254887	0.337111	0.566521	0.824516	0.997803	0.819117	0.953903	0.996129	0.984863
Tmax10	-0.6803	0.997288	0.977694	0.973434	0.513225	0.520782	0.291313	-0.367631	0.541118	0.306361	0.501956	0.288982	0.632024	0.694872	-0.523555	0.972	0.963472	-0.334423	0.944487	0.910901	0.439477	0.432936	0.440124	0.437649	0.441424	0.436525	0.422828	0.402195	0.390764	0.350626	0.312602	0.417258	-0.500468	0.118181	-0.434405	-0.55517	-0.0472287	0.842691	0.884548	0.768696	0.724056	0.77818	0.894381	0.908169	0.816961	0.998225	0.952132	0.843199	0.905557
Tmax11	-0.56702	0.953322	0.878823	0.983182	0.538395	0.559325	0.27732	-0.245257	0.573277	0.297231	0.472743	0.32637	0.597378	0.816204	-0.721412	0.869086	0.976209	-0.546463	0.822675	0.957902	0.479013	0.449813	0.460602	0.469614	0.492861	0.495342	0.474111	0.431243	0.377385	0.329944	0.305428	0.41631	-0.23702	0.370897	-0.165007	-0.297897	0.220149	0.87755	0.743422	0.569331	0.508423	0.580428	0.76319	0.90765	0.949292	0.947666	0.998008	0.963497	0.987042
Tmax12	-0.441068	0.856083	0.742583	0.927624	0.526042	0.554111	0.249655	-0.13873	0.562539	0.272707	0.418574	0.338804	0.529322	0.866543	-0.833707	0.730587	0.92411	-0.682509	0.673421	0.932594	0.484844	0.438984	0.453508	0.470656	0.507545	0.515322	0.488632	0.427818	0.340751	0.287801	0.275143	0.386772	-0.0105046	0.547058	0.0612888	-0.0721532	0.418522	0.845405	0.57955	0.369616	0.29914	0.380742	0.604001	0.84417	0.995159	0.844635	0.967407	0.997722	0.989646
Tmax2	-0.505851	0.914113	0.819242	0.964676	0.540732	0.566606	0.26577	-0.198055	0.577382	0.288604	0.453074	0.340303	0.580047	0.855261	-0.784411	0.808975	0.959276	-0.617757	0.760274	0.951512	0.476632	0.456537	0.461039	0.468063	0.494737	0.502301	0.484368	0.438344	0.372798	0.325593	0.308676	0.418127	-0.130191	0.457198	-0.0595314	-0.192325	0.3198	0.873228	0.668898	0.471818	0.404205	0.480126	0.683993	0.879865	0.97694	0.903583	0.986074	0.982787	0.997911
Tmax3	-0.617904	0.981228	0.92849	0.98837	0.54042	0.558685	0.286433	-0.301465	0.574503	0.30605	0.496297	0.320021	0.628761	0.781092	-0.646526	0.921347	0.97977	-0.460414	0.886199	0.944737	0.453479	0.459317	0.454688	0.451096	0.462657	0.465776	0.457131	0.433493	0.404601	0.365425	0.337681	0.441812	-0.346117	0.268951	-0.278092	-0.405604	0.116326	0.875706	0.804689	0.647069	0.589934	0.654043	0.81115	0.908171	0.901102	0.975446	0.983032	0.917942	0.964486
Tmax4	-0.68633	0.995651	0.98091	0.966559	0.512895	0.524187	0.287738	-0.374396	0.543664	0.303838	0.504891	0.287249	0.637398	0.683397	-0.502845	0.976034	0.956113	-0.31132	0.951687	0.901652	0.415733	0.43696	0.428409	0.417552	0.417607	0.416716	0.413411	0.4059	0.407173	0.376145	0.33913	0.435851	-0.513876	0.0987196	-0.450356	-0.56866	-0.0620484	0.837812	0.8864	0.772497	0.727603	0.778484	0.889214	0.89589	0.800054	0.99422	0.939531	0.82569	0.894632
Tmax5	-0.721677	0.980021	0.993722	0.925553	0.481074	0.48367	0.287272	-0.425594	0.505832	0.299864	0.498388	0.259807	0.618282	0.591554	-0.384817	0.989946	0.914584	-0.196813	0.975228	0.845841	0.381094	0.412001	0.403231	0.386386	0.376271	0.372246	0.372487	0.374931	0.397494	0.371725	0.329396	0.420841	-0.634363	-0.0423193	-0.576177	-0.683628	-0.205229	0.780711	0.926062	0.852139	0.818202	0.856197	0.925721	0.859142	0.701574	0.98205	0.881166	0.733143	0.817162
Tmax6	-0.738155	0.949056	0.986939	0.874173	0.445403	0.438507	0.282633	-0.460411	0.462763	0.291844	0.482688	0.234683	0.59515	0.506866	-0.277301	0.984992	0.862965	-0.0943833	0.977213	0.784269	0.348289	0.384956	0.37696	0.356283	0.33795	0.330789	0.334195	0.34359	0.379072	0.354288	0.309836	0.39696	-0.722897	-0.15657	-0.670012	-0.765974	-0.318724	0.721721	0.942638	0.900763	0.877269	0.905114	0.939158	0.814931	0.606402	0.953874	0.815709	0.642055	0.737797
Tmax7	-0.744053	0.931042	0.978435	0.848243	0.431758	0.416448	0.285166	-0.484667	0.442567	0.293095	0.4771	0.226231	0.574704	0.466371	-0.232274	0.976981	0.837679	-0.0542234	0.973998	0.752493	0.339826	0.376406	0.371102	0.349235	0.327565	0.318513	0.322161	0.332544	0.370066	0.339929	0.293985	0.383504	-0.761058	-0.209808	-0.711101	-0.800879	-0.371455	0.688056	0.942365	0.915094	0.896622	0.921251	0.939589	0.789861	0.562871	0.93764	0.784109	0.600245	0.700217
Tmax8	-0.737609	0.944856	0.984536	0.86852	0.445997	0.431267	0.291253	-0.476942	0.457504	0.299827	0.486938	0.23538	0.584492	0.496033	-0.268239	0.982512	0.858207	-0.0885722	0.97658	0.775057	0.360875	0.386901	0.386955	0.36863	0.349612	0.339031	0.33819	0.342827	0.373944	0.339265	0.292266	0.3873	-0.737888	-0.173582	-0.685391	-0.779277	-0.337562	0.711593	0.9424	0.90443	0.88312	0.912415	0.943469	0.812043	0.59644	0.951225	0.809153	0.632993	0.728909
Tmax9	-0.72612	0.975737	0.993971	0.917699	0.474168	0.467595	0.292787	-0.445591	0.492044	0.303985	0.496515	0.256308	0.610728	0.575652	-0.365555	0.990542	0.907227	-0.179878	0.977478	0.834646	0.39421	0.406411	0.410186	0.398338	0.388048	0.379152	0.372518	0.365879	0.381449	0.344952	0.300757	0.399527	-0.659366	-0.0675541	-0.60124	-0.70625	-0.234876	0.76812	0.932262	0.86489	0.834605	0.872976	0.935708	0.857043	0.684817	0.980107	0.871213	0.71773	0.802914
Tmin1	-0.433956	0.810399	0.68221	0.89832	0.552283	0.565187	0.27783	-0.150913	0.574765	0.303864	0.419077	0.375042	0.412583	0.864179	-0.873148	0.663277	0.902865	-0.757415	0.612363	0.91553	0.523098	0.468245	0.49495	0.512264	0.548206	0.5599	0.530907	0.455144	0.339055	0.270095	0.258983	0.386339	0.0465596	0.56317	0.114773	-0.0118416	0.438681	0.773364	0.488577	0.281347	0.213303	0.297636	0.52431	0.779371	0.997423	0.796308	0.941941	0.994568	0.97527
Tmin10	-0.728206	0.996386	0.978155	0.971617	0.550511	0.546177	0.329795	-0.420784	0.568829	0.34613	0.53364	0.319766	0.542359	0.673311	-0.519355	0.966404	0.966732	-0.351491	0.954361	0.900352	0.45386	0.478181	0.473593	0.458347	0.454767	0.454886	0.45223	0.439147	0.427795	0.382239	0.345677	0.460666	-0.543477	0.0513143	-0.482084	-0.595502	-0.109608	0.79616	0.876483	0.775531	0.732101	0.779705	0.878279	0.864649	0.799585	0.997976	0.942781	0.827304	0.891262
Tmin11	-0.612381	0.952442	0.874728	0.985458	0.581885	0.585857	0.323051	-0.298252	0.602682	0.344755	0.504238	0.365463	0.501526	0.804543	-0.734799	0.858277	0.984745	-0.584257	0.823176	0.958223	0.511784	0.499787	0.51057	0.509683	0.524593	0.532086	0.517808	0.474554	0.408292	0.346878	0.321518	0.449592	-0.26033	0.325086	-0.192374	-0.318973	0.176013	0.828721	0.719392	0.557742	0.500249	0.571262	0.744162	0.869629	0.94735	0.94701	0.997642	0.962682	0.98311
Tmin12	-0.46646	0.836631	0.715668	0.916388	0.56122	0.572226	0.288582	-0.172511	0.582965	0.313647	0.435665	0.375891	0.423969	0.857244	-0.855875	0.696972	0.920029	-0.733996	0.646799	0.927577	0.524795	0.477335	0.502027	0.516121	0.547705	0.559401	0.533656	0.463121	0.353334	0.283614	0.269753	0.399164	0.000652455	0.530166	0.0693001	-0.0580606	0.401559	0.785604	0.526204	0.325768	0.259784	0.343313	0.563189	0.798462	0.99538	0.824472	0.957734	0.997268	0.981109
Tmin2	-0.531472	0.903961	0.801397	0.962786	0.574081	0.584048	0.302213	-0.236292	0.597499	0.327053	0.470772	0.374516	0.482274	0.850677	-0.812079	0.784168	0.964212	-0.672891	0.74366	0.953488	0.521831	0.488625	0.505485	0.514472	0.541721	0.550724	0.528537	0.468864	0.380627	0.317395	0.298644	0.425231	-0.126389	0.441083	-0.0572215	-0.185548	0.299149	0.821025	0.626596	0.439061	0.374607	0.45169	0.652383	0.844209	0.984103	0.892768	0.984063	0.989086	0.997628
Tmin3	-0.634014	0.977038	0.913673	0.994644	0.57446	0.579989	0.319612	-0.329023	0.597696	0.341204	0.513869	0.354493	0.545376	0.78793	-0.687813	0.900116	0.992022	-0.524913	0.871443	0.954297	0.493736	0.491678	0.495286	0.492332	0.505339	0.511741	0.50152	0.466054	0.416417	0.363283	0.334857	0.453957	-0.334273	0.268207	-0.267058	-0.391785	0.112397	0.840674	0.768122	0.615388	0.559861	0.625724	0.784393	0.885438	0.918998	0.970454	0.990465	0.935012	0.974274
Tmin4	-0.703099	0.997686	0.973255	0.977472	0.552145	0.55337	0.321848	-0.398327	0.574249	0.339971	0.529825	0.323669	0.567528	0.695994	-0.54238	0.962667	0.971996	-0.369543	0.945708	0.912343	0.449144	0.474905	0.467558	0.453269	0.45324	0.457549	0.45896	0.445756	0.431629	0.389149	0.352546	0.460929	-0.507997	0.0960649	-0.445436	-0.561474	-0.0649838	0.815487	0.86128	0.749347	0.704692	0.756452	0.868819	0.879468	0.818218	0.995526	0.950503	0.843318	0.907368
Tmin5	-0.747634	0.980819	0.990472	0.930508	0.516005	0.509773	0.319735	-0.454993	0.533102	0.333935	0.522051	0.292986	0.549094	0.592668	-0.402413	0.981495	0.924198	-0.232703	0.976961	0.846373	0.399754	0.448068	0.43246	0.40805	0.396919	0.398801	0.409006	0.413779	0.428137	0.394206	0.353484	0.452611	-0.648599	-0.0684658	-0.592542	-0.695986	-0.22934	0.755305	0.913183	0.844476	0.810106	0.845148	0.908302	0.835499	0.703021	0.982469	0.881636	0.734358	0.81784
Tmin6	-0.763949	0.94777	0.981798	0.876985	0.477395	0.464533	0.312871	-0.485856	0.489073	0.323564	0.50458	0.26529	0.523087	0.503348	-0.293308	0.974243	0.870283	-0.129444	0.977583	0.781436	0.354894	0.418585	0.397121	0.366247	0.346722	0.346613	0.363764	0.382008	0.415544	0.386473	0.344084	0.434845	-0.736947	-0.184823	-0.686733	-0.778423	-0.342786	0.696515	0.931394	0.895996	0.870462	0.893401	0.919652	0.788176	0.604845	0.952249	0.813798	0.640506	0.735616
Tmin7	-0.763789	0.927738	0.971896	0.848369	0.458472	0.440766	0.310756	-0.501316	0.466256	0.319747	0.496546	0.251675	0.508153	0.459239	-0.244583	0.965074	0.841725	-0.0843028	0.972533	0.747127	0.337052	0.404507	0.382818	0.349945	0.326165	0.324066	0.342394	0.364803	0.40629	0.37797	0.334462	0.423045	-0.774395	-0.237148	-0.727142	-0.812791	-0.3934	0.666338	0.933904	0.913281	0.892296	0.910406	0.920669	0.763865	0.557366	0.93383	0.779277	0.594858	0.69479
Tmin8	-0.759238	0.93959	0.977161	0.865794	0.470271	0.453565	0.314939	-0.494406	0.479094	0.32448	0.504579	0.258221	0.515367	0.484064	-0.27544	0.969857	0.859313	-0.113653	0.975348	0.765872	0.354439	0.413951	0.396433	0.366229	0.344145	0.340686	0.354704	0.371698	0.408551	0.377592	0.334318	0.427388	-0.756422	-0.208434	-0.707078	-0.796147	-0.366416	0.686278	0.935588	0.906295	0.882726	0.904142	0.924142	0.781867	0.585106	0.945701	0.800336	0.622026	0.718574
Tmin9	-0.75821	0.969168	0.987645	0.911693	0.501785	0.489936	0.320634	-0.476469	0.51487	0.33276	0.519236	0.279696	0.531227	0.556255	-0.363275	0.978736	0.905491	-0.197309	0.980116	0.819612	0.394164	0.439314	0.42678	0.402907	0.387995	0.385018	0.391187	0.395205	0.416026	0.3806	0.339784	0.441198	-0.690471	-0.120594	-0.636393	-0.734916	-0.281761	0.73065	0.92504	0.869896	0.838379	0.868455	0.9153	0.81665	0.665648	0.973863	0.857474	0.699287	0.786177
Vapr1	-0.360157	0.670163	0.548071	0.759378	0.699144	0.690728	0.375786	-0.110552	0.705486	0.405927	0.559966	0.475939	0.272053	0.89066	-0.786091	0.52737	0.767726	-0.709739	0.518346	0.73481	0.716178	0.597242	0.66986	0.699851	0.740212	0.744706	0.693694	0.559342	0.391786	0.280832	0.272211	0.429497	0.0341164	0.452129	0.0964248	-0.0106362	0.352646	0.613472	0.376348	0.191777	0.125524	0.196403	0.394527	0.619147	0.84859	0.658455	0.78607	0.84389	0.821795
Vapr10	-0.492048	0.797907	0.706409	0.855535	0.750655	0.766171	0.399594	-0.163363	0.778614	0.427899	0.619236	0.502597	0.329219	0.852337	-0.727995	0.687879	0.861471	-0.624026	0.668995	0.813172	0.588267	0.666357	0.631789	0.599365	0.60262	0.637714	0.670101	0.644392	0.568028	0.490712	0.492419	0.623379	-0.177122	0.296473	-0.116976	-0.226052	0.194226	0.697928	0.577929	0.427267	0.364455	0.422918	0.577507	0.703362	0.839162	0.788911	0.855375	0.849406	0.854239
Vapr11	-0.425611	0.743209	0.631568	0.82094	0.746182	0.745348	0.399047	-0.141068	0.759753	0.429444	0.597414	0.514247	0.293675	0.894621	-0.780565	0.610973	0.829326	-0.692636	0.59478	0.791	0.665123	0.65719	0.674687	0.66738	0.684356	0.709473	0.70614	0.625466	0.496499	0.393687	0.390617	0.543321	-0.0665794	0.382926	-0.00536817	-0.114608	0.28257	0.662482	0.478092	0.308718	0.244355	0.310829	0.491117	0.669745	0.860098	0.732182	0.834385	0.862943	0.852049
Vapr12	-0.373881	0.685897	0.564149	0.774572	0.716186	0.70845	0.382993	-0.115219	0.723012	0.414096	0.566715	0.495198	0.268134	0.897841	-0.792825	0.54296	0.783537	-0.715876	0.531417	0.751349	0.7034	0.619982	0.677349	0.695152	0.726435	0.739298	0.704583	0.583793	0.422045	0.311403	0.305363	0.463323	0.0150379	0.438042	0.076605	-0.0310328	0.338926	0.621039	0.395394	0.215585	0.150277	0.21982	0.413557	0.62771	0.852979	0.674047	0.797763	0.850158	0.829303
Vapr2	-0.373368	0.689921	0.57233	0.77424	0.702416	0.696075	0.376945	-0.118742	0.711155	0.406652	0.571805	0.474222	0.291664	0.889423	-0.777321	0.552364	0.781849	-0.69537	0.54242	0.7454	0.713286	0.599517	0.666977	0.695455	0.737555	0.740346	0.690496	0.562679	0.403216	0.291999	0.281371	0.439572	0.00939676	0.440163	0.0727028	-0.0358372	0.337662	0.63226	0.405283	0.221305	0.154722	0.225524	0.422055	0.639317	0.853618	0.678707	0.799432	0.850325	0.831932
Vapr3	-0.402813	0.725034	0.613139	0.80298	0.728526	0.725202	0.389463	-0.135827	0.740239	0.41943	0.597057	0.493451	0.304532	0.893288	-0.771615	0.593404	0.810477	-0.683498	0.580867	0.770002	0.696588	0.627361	0.672377	0.686022	0.719972	0.734543	0.706377	0.59911	0.453142	0.342472	0.332682	0.489256	-0.0415488	0.404936	0.0218657	-0.0879011	0.300171	0.650997	0.450437	0.274851	0.210151	0.279705	0.468289	0.663152	0.857968	0.713925	0.821574	0.858235	0.845687
Vapr4	-0.451683	0.769129	0.66957	0.834512	0.754157	0.756776	0.402039	-0.161629	0.77084	0.43214	0.621914	0.51247	0.31459	0.878729	-0.744699	0.650144	0.842029	-0.649777	0.634573	0.796146	0.648138	0.657697	0.66347	0.650402	0.670014	0.702353	0.714925	0.647491	0.526867	0.422628	0.414723	0.561952	-0.122256	0.34225	-0.0601851	-0.169662	0.235239	0.672056	0.516607	0.356755	0.29629	0.36191	0.533616	0.689868	0.848184	0.758204	0.841792	0.854121	0.851907
Vapr5	-0.520492	0.807101	0.730313	0.850473	0.763067	0.768438	0.424653	-0.206516	0.781672	0.453013	0.643997	0.517609	0.323469	0.821658	-0.674236	0.711623	0.857498	-0.572875	0.697559	0.799726	0.574462	0.671195	0.631216	0.588722	0.592438	0.637751	0.692835	0.682679	0.603636	0.513797	0.506416	0.635021	-0.240846	0.234196	-0.182285	-0.287638	0.125492	0.678365	0.598288	0.464221	0.409423	0.466861	0.607436	0.702612	0.805412	0.797894	0.841937	0.818507	0.832674
Vapr6	-0.602988	0.826915	0.79102	0.830959	0.728688	0.739362	0.428479	-0.259444	0.752513	0.45194	0.656495	0.473741	0.346281	0.698778	-0.521919	0.775552	0.834452	-0.408522	0.770832	0.754872	0.47577	0.640348	0.561407	0.497687	0.485151	0.532075	0.616795	0.663788	0.649002	0.587867	0.574511	0.672619	-0.40807	0.0654484	-0.355434	-0.451026	-0.0443282	0.658996	0.693511	0.600071	0.553751	0.596398	0.688316	0.692493	0.703252	0.822169	0.802828	0.726364	0.765023
Vapr7	-0.640457	0.821179	0.815651	0.796491	0.669008	0.684171	0.407841	-0.27834	0.696278	0.426278	0.637209	0.417662	0.368529	0.593318	-0.398797	0.803828	0.79633	-0.275602	0.803521	0.706486	0.396061	0.58636	0.49309	0.421634	0.398092	0.44239	0.536397	0.608565	0.634932	0.601844	0.584243	0.656325	-0.510583	-0.0442475	-0.462183	-0.55002	-0.154967	0.636583	0.746776	0.682004	0.643452	0.674186	0.73219	0.67701	0.615148	0.820421	0.757196	0.645116	0.699616
Vapr8	-0.626209	0.831505	0.814295	0.817558	0.671856	0.690171	0.401613	-0.252917	0.701538	0.420963	0.628226	0.420752	0.377427	0.628901	-0.449533	0.801609	0.817353	-0.324916	0.796228	0.734635	0.406933	0.589481	0.499776	0.431691	0.410161	0.454669	0.542696	0.605779	0.624215	0.591747	0.579658	0.655156	-0.469682	0.00943474	-0.418284	-0.5114	-0.103373	0.663288	0.743092	0.66546	0.622424	0.656882	0.728372	0.697964	0.654593	0.83034	0.783473	0.682836	0.731446
Vapr9	-0.57063	0.83216	0.777131	0.854546	0.718483	0.740804	0.402198	-0.203726	0.751844	0.426241	0.627536	0.464142	0.363005	0.749259	-0.600474	0.761708	0.857037	-0.482054	0.747189	0.792319	0.488909	0.634332	0.56146	0.507766	0.497725	0.539495	0.604551	0.63127	0.611695	0.563792	0.561896	0.661655	-0.331115	0.155472	-0.274106	-0.377397	0.0466661	0.699	0.681214	0.565778	0.510265	0.555691	0.667884	0.714766	0.760681	0.826994	0.835972	0.780608	0.80828
Wind1	0.185606	-0.366036	-0.404493	-0.323443	-0.277134	-0.32812	-0.0886206	-0.03342	-0.336752	-0.0853401	-0.333797	-0.0936326	-0.37438	-0.312289	0.0245969	-0.41855	-0.305809	-0.0911961	-0.384227	-0.273761	-0.228598	-0.221442	-0.220845	-0.221094	-0.216649	-0.214127	-0.217433	-0.219081	-0.244043	-0.224712	-0.1889	-0.225464	0.206535	-0.0229277	0.16742	0.226302	0.0377041	-0.321613	-0.390116	-0.359455	-0.34526	-0.365943	-0.401878	-0.353048	-0.250314	-0.368987	-0.324253	-0.266715	-0.289776
Wind10	0.271589	-0.516081	-0.556213	-0.468428	-0.356963	-0.385367	-0.20245	0.0679388	-0.39711	-0.192541	-0.410368	-0.165017	-0.430498	-0.377142	0.090105	-0.566978	-0.453115	-0.0397395	-0.525611	-0.401888	-0.286207	-0.305273	-0.302789	-0.283082	-0.25643	-0.234354	-0.24621	-0.27376	-0.329436	-0.294308	-0.266232	-0.321265	0.38645	0.0662598	0.341712	0.408549	0.139242	-0.449637	-0.582418	-0.558136	-0.539552	-0.556891	-0.583722	-0.492511	-0.333615	-0.519159	-0.447408	-0.35679	-0.396649
Wind11	0.279774	-0.501467	-0.546095	-0.450264	-0.343476	-0.378211	-0.172474	0.0536329	-0.389857	-0.166559	-0.397708	-0.150914	-0.431891	-0.37005	0.0658598	-0.557836	-0.434295	-0.0639292	-0.519769	-0.384717	-0.274098	-0.291189	-0.286005	-0.271304	-0.252294	-0.238632	-0.249316	-0.264287	-0.311773	-0.28224	-0.250862	-0.300537	0.363828	0.0564926	0.319381	0.386919	0.130043	-0.428835	-0.559323	-0.535745	-0.518004	-0.535436	-0.561531	-0.472158	-0.32097	-0.504551	-0.431459	-0.342796	-0.382816
Wind12	0.216274	-0.417305	-0.456868	-0.372415	-0.305051	-0.35628	-0.110803	-0.0211751	-0.364445	-0.108328	-0.358753	-0.118052	-0.414462	-0.346473	0.044361	-0.47145	-0.354567	-0.0809273	-0.433208	-0.320245	-0.238124	-0.249372	-0.240062	-0.23384	-0.225655	-0.22519	-0.237114	-0.241593	-0.274956	-0.256287	-0.223945	-0.258623	0.247315	-0.0168617	0.20452	0.26934	0.0497585	-0.374118	-0.451558	-0.416621	-0.400832	-0.422142	-0.460762	-0.406906	-0.283032	-0.419866	-0.368032	-0.300838	-0.329539
Wind2	0.236386	-0.395168	-0.437313	-0.348488	-0.292826	-0.333097	-0.121731	0.00778757	-0.344401	-0.115583	-0.35536	-0.101572	-0.372541	-0.317275	0.0240221	-0.450829	-0.331863	-0.0929042	-0.42574	-0.284234	-0.253258	-0.240343	-0.244858	-0.245899	-0.237759	-0.229357	-0.226248	-0.22591	-0.249793	-0.224496	-0.186077	-0.233888	0.246626	0.011941	0.207812	0.267281	0.0702259	-0.330404	-0.420222	-0.388616	-0.372727	-0.392778	-0.423926	-0.359886	-0.267492	-0.401435	-0.350437	-0.28582	-0.309562
Wind3	0.216329	-0.401452	-0.434935	-0.362868	-0.319704	-0.350501	-0.157479	0.0192044	-0.362736	-0.149819	-0.375537	-0.126791	-0.353022	-0.342641	0.0610351	-0.446553	-0.348661	-0.0490121	-0.424089	-0.291659	-0.297194	-0.265611	-0.285943	-0.288545	-0.276541	-0.255793	-0.24429	-0.236373	-0.257908	-0.220917	-0.188098	-0.246438	0.259959	0.0223118	0.221464	0.279741	0.0761894	-0.340196	-0.429847	-0.39906	-0.380028	-0.398291	-0.429603	-0.366784	-0.281566	-0.407576	-0.360321	-0.299548	-0.321416
Wind4	0.205934	-0.412328	-0.434865	-0.384917	-0.33478	-0.35671	-0.184602	0.0173224	-0.369193	-0.175569	-0.3775	-0.150237	-0.33958	-0.37009	0.111485	-0.444354	-0.372985	0.00738653	-0.415185	-0.320114	-0.31703	-0.284174	-0.307195	-0.307857	-0.293823	-0.268732	-0.256471	-0.24738	-0.265129	-0.217329	-0.1913	-0.25714	0.236588	-0.00509213	0.197288	0.257005	0.0412015	-0.362822	-0.426559	-0.384696	-0.362518	-0.384432	-0.427049	-0.382856	-0.322396	-0.417426	-0.387989	-0.338547	-0.353543
Wind5	0.220107	-0.450807	-0.471438	-0.422955	-0.359716	-0.370421	-0.224065	0.0512524	-0.3843	-0.213427	-0.405935	-0.17316	-0.355156	-0.385538	0.134849	-0.479967	-0.412023	0.0276992	-0.448573	-0.352458	-0.336067	-0.307463	-0.332893	-0.328635	-0.308335	-0.277252	-0.269029	-0.269494	-0.293372	-0.234989	-0.211166	-0.282925	0.280807	0.00865418	0.23972	0.300086	0.0609042	-0.40151	-0.470168	-0.426037	-0.40454	-0.429547	-0.474723	-0.427137	-0.344362	-0.455874	-0.420562	-0.36277	-0.382677
Wind6	0.230031	-0.450655	-0.477067	-0.415278	-0.376622	-0.379609	-0.240961	0.0882591	-0.396108	-0.233109	-0.430922	-0.184983	-0.363472	-0.364639	0.109144	-0.48622	-0.402629	-0.0037741	-0.460719	-0.336242	-0.333217	-0.323664	-0.340948	-0.329473	-0.307083	-0.281406	-0.280307	-0.285489	-0.318652	-0.262178	-0.239649	-0.305191	0.317589	0.0543713	0.279414	0.337694	0.103448	-0.382723	-0.477219	-0.444231	-0.425836	-0.44957	-0.485442	-0.412499	-0.319693	-0.456121	-0.408576	-0.339592	-0.364995
Wind7	0.313572	-0.524318	-0.568094	-0.46903	-0.384382	-0.381937	-0.261916	0.181325	-0.401268	-0.252094	-0.457458	-0.183383	-0.407998	-0.348625	0.0731522	-0.577612	-0.454351	-0.0561472	-0.559079	-0.373791	-0.325167	-0.332792	-0.341715	-0.32395	-0.293666	-0.264239	-0.269094	-0.29218	-0.341844	-0.291437	-0.263644	-0.33176	0.445083	0.134028	0.404948	0.464177	0.20233	-0.423563	-0.580406	-0.559014	-0.542588	-0.560756	-0.578356	-0.466457	-0.319354	-0.53142	-0.446977	-0.345741	-0.389493
Wind8	0.29779	-0.512061	-0.558063	-0.455623	-0.369715	-0.37085	-0.244614	0.162178	-0.390571	-0.235742	-0.440534	-0.171681	-0.408054	-0.333518	0.0604566	-0.568044	-0.440097	-0.0697233	-0.544016	-0.367916	-0.298999	-0.318657	-0.320957	-0.298959	-0.269277	-0.245598	-0.254483	-0.286178	-0.338819	-0.297346	-0.265617	-0.330027	0.435015	0.137492	0.395579	0.455815	0.20198	-0.409496	-0.573556	-0.56023	-0.545432	-0.562075	-0.575347	-0.454612	-0.30695	-0.51889	-0.43422	-0.333287	-0.376039
Wind9	0.299541	-0.512408	-0.558499	-0.45867	-0.353064	-0.364288	-0.21998	0.122237	-0.381459	-0.2102	-0.414743	-0.160941	-0.399199	-0.336769	0.0647414	-0.567956	-0.444041	-0.0610633	-0.533009	-0.382597	-0.282499	-0.305518	-0.303419	-0.281618	-0.252179	-0.230197	-0.240774	-0.276569	-0.327941	-0.288317	-0.254055	-0.321696	0.408061	0.10973	0.367781	0.429516	0.173979	-0.419336	-0.571584	-0.557471	-0.542187	-0.559114	-0.57594	-0.464705	-0.320563	-0.517763	-0.441166	-0.346439	-0.384364
[truncated: 55 more columns]
